# Supplementary material for: Quantitative assessment of the usability of electromechanical human-based modelling and simulation to replace Langendorff isolated rabbit heart experiments in the preclinical setting
Source: Front Pharmacol. 2025 Oct 24;16:1671199. doi: 10.3389/fphar.2025.1671199 (PMC12592139; doi:10.3389/fphar.2025.1671199)
Supplement: Supplementary file 1 [file Table1.xlsx]

## Sheet: Sheet1
				hERG		Cav1.2		Nav1.5		Kv4.3		hNCX1		Late Nav1.5		4 Channel, Calculated IC50		6 Channel, Calculated IC50		4 Channel, Estimated IC50		6 Channel, Estimated IC50
	ID	Reference	Concentrations	IC50 (µM)	nh / % block @ 30 µM	IC50 (µM)	nh / % block @ 30 µM	IC50 (µM)	nh / % block @ 30 µM	IC50 (µM)	nh / % block @ 30 µM	IC50 (µM)	nh / % block @ 30 µM	IC50 (µM)	nh / % block @ 30 µM	APD	Contractility	APD	Contractility	APD	Contractility	APD	Contractility
	Control	Control		0	-	0	-	0	-	0	-	0	-	0	-	N/A	N/A	N/A	N/A	N/A	N/A	N/A	N/A
	SA0031		0.3, 2.4, 7	8.8	-	5.5	-		-	-	-	-	-	-	-	Quantitative	Qualitative	Quantitative	Qualitative	Quantitative	Qualitative	Quantitative	Qualitative
	SA0202		3, 10	30	-	30	-	30	-	30	-	-	-	-	-	Quantitative	Quantitative	Quantitative	Quantitative	No Match	Quantitative	No Match	Quantitative
	SA0252		0.15, 2.1, 7.4, 21	30	-	30	31	30	-	-	-	-	-	-	-	Quantitative	Quantitative	Quantitative	Quantitative	Quantitative	Quantitative	Quantitative	Quantitative
	SA0821		0.1, 1, 2.3, 12	30	33	30	-	30	-	10	-	-	-	-	-	No Match	Qualitative	No Match	Qualitative	No Match	Qualitative	No Match	Qualitative
	SA1068	Hydroxychloroquine	0.3, 3, 10, 30	7	-	7.6	-	90	-	-	-	30	14	30	15	Quantitative	Quantitative	Quantitative	Quantitative	Qualitative	Quantitative	Qualitative	Quantitative
	SA1072		0.3, 4, 12.6, 37.2	30	38	30	36	30	26	-	-	-	-	-	-	No Match	Qualitative	No Match	Qualitative	No Match	No Match	No Match	No Match
	SA1790	Paludrine	0.3, 2, 10, 30	30	-	30	-	30	-	-	-	-	-	-	-	Qualitative	Qualitative	Qualitative	Qualitative	No Match	Qualitative	No Match	Qualitative
	SA1883		0.3, 2.3, 7.9, 25.3	6.8	nH 1.1	14.7	nH 0.96	6.2	nH 0.88	25.8	-	-	-	-	-	Quantitative	Quantitative	Quantitative	Quantitative	Quantitative	Quantitative	Quantitative	Quantitative
	SA2089	Loperamide	0.03, 0.1, 0.3, 1	0.11	-	3.9	-	2.1	-	-	-	-	-	-	-	Qualitative	No Match	Qualitative	No Match	Qualitative	No Match	Qualitative	No Match
	SA2107		3, 10, 30	12.3	nH 0.8	30	-	30	40	-	-	-	-	-	-	Quantitative	Quantitative	Quantitative	Quantitative	Quantitative	Quantitative	Quantitative	Quantitative
	SA2391		0.1, 3, 10	13.3	-	30	28	30	-	-	-	-	-	-	-	No Match	Quantitative	No Match	Quantitative	No Match	Quantitative	No Match	Quantitative
	SA2394		1, 3, 10	30	35	30	13	13.7	nH 0.7	-	-	17.8	nH 2.1	-	-	Quantitative	Qualitative	Quantitative	Qualitative	Quantitative	Qualitative	Quantitative	Qualitative
	SA3064	Omecamtiv	0.03, 0.1, 0.3, 1, 3	125.5	-	300	-	300	-	-	-	-	-	-	-	No Data	No Match	No Data	Qualitative	No Data	No Match	No Data	No Match
	SA3507		0.25, 2.6, 8.6, 19	12.2	nH 1.3	21.8	nH 0.75	10.8	nH 0.8	30	-	-	-	-	-	Quantitative	Quantitative	Quantitative	Quantitative	Quantitative	Quantitative	Quantitative	Quantitative
	SA4117		0.3, 2.3, 10, 30	5.1	nH 1.1	5.9		30	42	11.3	-	-	-	-	-	Quantitative	No Data	Quantitative	No Data	Quantitative	No Data	Quantitative	No Data
	SA4596		0.3, 3, 10, 30	30	39	30	23	30	-	30	-	30	9	-	-	Qualitative	Qualitative	Qualitative	Qualitative	No Match	Quantitative	Quantitative	Qualitative
	SA4717		0.3, 3, 10, 30	0.82	-	25.4	-	8.48	-	22.5	-	-	-	-	-	Qualitative	Quantitative	Qualitative	Quantitative	Qualitative	Quantitative	Qualitative	Quantitative
	SA4842		1, 10	18.6	-	9.4	-	12.6	-	30	-	-	-	-	-	Quantitative	No Data	Quantitative	No Data	Quantitative	No Data	Quantitative	No Data
	SA5067	Cannabidiol	0.3, 1, 3, 10	21.8	-	11.8	-	28.1	-	7.75	-	18.9	nH 1.7	-	-	Quantitative	No Match	Quantitative	Qualitative	Quantitative	No Match	Quantitative	Qualitative
	SA5332	Clozapine	0.3, 1, 3, 10	4.82	-	9.15	-	23.15	-	61.69	-	-	-	-	-	Quantitative	Quantitative	Quantitative	Quantitative	Quantitative	Quantitative	Quantitative	Quantitative
	SA5350	Lidocaine	3, 30, 100	88.64	-	30	-	2.6	-	-	-	30	6	-	-	Quantitative	Qualitative	Quantitative	Qualitative	Quantitative	Qualitative	Quantitative	Qualitative
	SA5363		0.3, 3, 10, 30	2.17	nH 0.8	8.1	nH 0.71	5.2	nH 1.3	-	-	-	-	-	-	Qualitative	Qualitative	Qualitative	Quantitative	Qualitative	Quantitative	Qualitative	Quantitative
	SA5397		3, 10, 30	28.6	nH 1.1	22.9	nH 0.9	10	-	10	-	-	-	15	nH 1.8	No Match	Quantitative	Quantitative	Quantitative	Quantitative	Quantitative	Quantitative	Qualitative
	-	Dobutamine	0.01, 0.03, 0.1, 0.3, 1, 3, 10	22.08	-	30	-	30	-	-	-	30	15	-	-	No Data	No Match	No Data	No Match	No Data	No Match	No Data	No Match
	SA6687	Batoprotafib	0.3, 3, 10, 30	8	-	30	-	30	-	30	-	-	-	-	-	No Match	Qualitative	No Match	Qualitative	No Match	Qualitative	No Match	Qualitative
	SA6761		0.24, 2.1, 24	16.78	-	30	39	30	43	-	-	-	-	-	-	Quantitative	Quantitative	Quantitative	Quantitative	Quantitative	Quantitative	Quantitative	Quantitative
	SA7001		0.03, 0.5, 5, 18	9.9	-	4.6	-	30	27	-	-	-	-	-	-	Quantitative	Quantitative	Quantitative	Quantitative	Quantitative	Quantitative	Quantitative	Quantitative
	SA7251		0.06, 1.9, 4.5	5.5	nH 0.8	30	-	30	32	-	-	19.3	nH 1.3	-	-	Quantitative	No Match	Quantitative	Qualitative	Quantitative	No Match	Quantitative	Qualitative
	SA7448		0.26, 2.6, 8.7, 26	5.8	nH 0.9	25.6	nH 0.72	8.1	nH 0.9	19.9	-	-	-	-	-	Quantitative	Quantitative	Quantitative	Quantitative	Quantitative	Quantitative	Quantitative	Quantitative
	SA7560		0.1, 1.3, 7.5, 23.5	30	42	30	49	30	27	-	-	16.4	nH 2.4	-	-	Qualitative	Quantitative	No Match	No Match	Qualitative	Quantitative	No Match	No Match
	SA7988		0.3, 3, 10, 30	30	27	30	14	30	21	-	-	-	-	-	-	Quantitative	Quantitative	Quantitative	Quantitative	No Match	Qualitative	No Match	Qualitative
	SA8431		0.2, 2.6, 8.2	30	25	30	24	30	37	30	-	-	-	-	-	Quantitative	Quantitative	Quantitative	Quantitative	Qualitative	Qualitative	Qualitative	Qualitative
	SA9040		0.3, 3, 10, 30	30	35	30	27	30	16	-	-	-	-	-	-	Quantitative	Quantitative	Quantitative	Quantitative	Qualitative	Qualitative	Qualitative	Qualitative
	SA9483		0.3, 2.5, 10	30	49	9.69	nH 1.2	12.4	nH 1.0	38.9	-	-	-	-	-	Qualitative	Qualitative	Qualitative	Qualitative	Qualitative	Qualitative	Qualitative	Qualitative
	SA9714		0.3, 1, 3, 30	30	21	30	48	744	28	187	-	20.2	nH 1.8	30	17	Qualitative	Quantitative	Quantitative	Quantitative	Qualitative	Quantitative	Qualitative	Quantitative
	SA9832		0.3, 3, 10, 30	30	17	30	22	30	11	-	-	30	25	-	-	Quantitative	Quantitative	Quantitative	Quantitative	Quantitative	Qualitative	Quantitative	Qualitative
	SA9977	Lidamidine	0.3, 3, 10, 30	30	-	30	-	30	-	-	-	30	17	-	-	Qualitative	Qualitative	Qualitative	Quantitative	Qualitative	Qualitative	Quantitative	Quantitative
																4 Channel, Calculated IC50		6 Channel, Calculated IC50		4 Channel, Estimated IC50		6 Channel, Estimated IC50
														APD	Quantitative	21	56.7568	23	62.1622	17	45.9459	19	51.3514
															Qualitative	9	24.3243	7	18.9189	10	27.027	8	21.6216
															No Match	5	13.5135	5	13.5135	8	21.6216	8	21.6216
															No Data	2	5.40541	2	5.40541	2	5.4	2	5.4
														Contractility	Quantitative	19	51.4	20	54.0541	17	45.9459	15	40.5405
															Qualitative	11	29.7297	12	32.4324	12	32.4324	15	40.5405
															No Match	5	13.5	3	8.10811	6	16.2162	5	13.5135
															No Data	2	5.40541	2	5.4	2	5.4	2	5.4
															APD	86% of compounds show agreement		86% of compounds show agreement
															Contractility	86% of compounds show agreement		91% of compounds show agreement
															Outliers:	Dobutamine
																SA7560
